# Supplementary material for: Ten Years (2011–2021) of the Italian Lombardy ADHD Register for the Diagnosis and Treatment of Children and Adolescents with ADHD
Source: Children (Basel). 2021 Jul 15;8(7):598. doi: 10.3390/children8070598 (PMC8304222; doi:10.3390/children8070598)
Supplement: Supplementary file 1 [file children-08-00598-s001.zip]

Archive with 1 entries (1 files):
- children-1267105-supplementary.pdf
